# Supplementary material for: A Model for Predicting Polycystic Ovary Syndrome Using Serum AMH, Menstrual Cycle Length, Body Mass Index and Serum Androstenedione in Chinese Reproductive Aged Population: A Retrospective Cohort Study
Source: Front Endocrinol (Lausanne). 2022 Mar 17;13:821368. doi: 10.3389/fendo.2022.821368 (PMC8970043; doi:10.3389/fendo.2022.821368)
Supplement: Supplementary file 1 [file DataSheet_1.zip › Supplementary Table 1.XLSX]

## Sheet: Sheet1
Supplementary Table 1. Multiple analysis of the effects of each predictive variable on PCOS in Model 2 without AFC.
Variables	Parameter estimation	Lower limit of 95% CI	Upper limit of 95% CI	Standard error	Wald χ2	p value
Age [[35–40) vs <30]	0.1375	-0.0468	0.3218	0.0940361	2.13839	0.1437
Age [[30–35) vs <30]	0.1876	0.0256	0.3496	0.0826749	5.14854	0.0233
UML [>90 vs ≤35]	-2.3303	-2.6094	-2.0511	0.142429	267.678	<.0001
UML [(60–90] vs ≤35]	-2.1177	-2.3934	-1.8420	0.140684	226.593	<.0001
UML [(45–60] vs ≤35]	-1.9218	-2.1365	-1.7071	0.109547	307.752	<.0001
UML [(35–45] vs ≤35]	-1.5862	-1.7782	-1.3942	0.0979692	262.138	<.0001
BMI [≥28 vs <18.5]	-1.2202	-1.5818	-0.8587	0.184462	43.7594	<.0001
BMI [[24–28) vs <18.5]	-0.8703	-1.19901	-0.5416	0.167738	26.9221	<.0001
BMI [[18.5–24) vs <18.5]	-0.3434	-0.6581	-0.0287	0.160587	4.57282	0.0325
AMH [ ≥10 vs <2.5]	-2.4194	-2.6817	-2.1571	0.133825	326.849	<.0001
AMH [[7.5–10) vs <2.5]	-2.1102	-2.3550	-1.8653	0.124919	285.353	<.0001
AMH [[5–7.5) vs <2.5]	-1.5299	-1.7393	-1.3205	0.106837	205.074	<.0001
AMH [[2.5–5) vs <2.5]	-0.6120	-0.8053	-0.4188	0.0986131	38.5212	<.0001
TES [≥1.3 vs <0.7]	-0.3622	-0.6196	-0.1048	0.131342	7.60485	0.0058
TES [[1.1–1.3) vs <0.7]	0.0939	-0.2505	0.4382	0.175689	0.285539	0.5931
TES [[0.9–1.1) vs <0.7]	-0.1583	-0.4259	0.1094	0.136575	1.34266	0.2466
TES [[0.7–0.9) vs <0.7]	0.1364	-0.1023	0.3750	0.121763	1.25433	0.2627
AND [≥10 vs <5]	-0.7457	-0.9837	-0.5077	0.121438	37.7042	<.0001
AND [[5–10) vs <5]	-0.4232	-0.5981	-0.2483	0.0892318	22.4952	<.0001
