# Supplementary material for: A Model for Predicting Polycystic Ovary Syndrome Using Serum AMH, Menstrual Cycle Length, Body Mass Index and Serum Androstenedione in Chinese Reproductive Aged Population: A Retrospective Cohort Study
Source: Front Endocrinol (Lausanne). 2022 Mar 17;13:821368. doi: 10.3389/fendo.2022.821368 (PMC8970043; doi:10.3389/fendo.2022.821368)
Supplement: Supplementary file 1 [file DataSheet_1.zip › Supplementary Table 2.XLSX]

## Sheet: Sheet1
Supplementary Table 2. Display the the prevalence and predicted probability of PCOS in all groups.
Group	Menstrual cycle	BMI	AMH	AND	Cases of PCOS	Cases of non-PCOS	Incidence of PCOS	Predicted probability of PCOS
1	(60,90]	[28,~)	[10,~)	[10,~)	6	1	0.8571	0.935551
2	(90,~)	[28,~)	[10,~)	[10,~)	8	0	1	0.931354
3	(45,60]	[28,~)	[10,~)	[10,~)	2	1	0.6667	0.925629
4	(90,~)	[28,~)	[7.5,10)	[10,~)	2	1	0.6667	0.924622
5	(60,90]	[28,~)	[7.5,10)	[10,~)	2	0	1	0.919045
6	(90,~)	[28,~)	[10,~)	[5,10)	2	0	1	0.907941
7	(90,~)	[28,~)	[5,7.5)	[10,~)	5	2	0.7143	0.880106
8	(90,~)	[24,28)	[10,~)	[10,~)	34	3	0.9189	0.876904
9	(35,45]	[28,~)	[7.5,10)	[10,~)	2	0	1	0.870968
10	(60,90]	[24,28)	[10,~)	[10,~)	20	7	0.7407	0.870866
11	(60,90]	[28,~)	[10,~)	[5,10)	1	2	0.3333	0.866251
12	(45,60]	[28,~)	[10,~)	[5,10)	3	0	1	0.847842
13	(35,45]	[28,~)	[10,~)	[10,~)	2	0	1	0.841586
14	(35,45]	[24,28)	[10,~)	[10,~)	8	4	0.6667	0.841102
15	(90,~)	[18.5,24)	[7.5,10)	[10,~)	1	1	0.5	0.837652
16	(90,~)	[18.5,24)	[10,~)	[10,~)	15	4	0.7895	0.830314
17	(90,~)	[0,18.5)	[10,~)	[10,~)	2	0	1	0.830082
18	(90,~)	[24,28)	[10,~)	[5,10)	5	4	0.5556	0.828646
19	(60,90]	[24,28)	[10,~)	[5,10)	7	3	0.7	0.822062
20	(60,90]	[18.5,24)	[10,~)	[10,~)	9	3	0.75	0.816548
21	(45,60]	[24,28)	[10,~)	[10,~)	10	4	0.7143	0.814578
22	(60,90]	[28,~)	[5,7.5)	[10,~)	3	0	1	0.811394
23	(60,90]	[24,28)	[10,~)	[0,5)	3	0	1	0.807942
24	(45,60]	[28,~)	[5,7.5)	[10,~)	4	1	0.8	0.80106
25	(90,~)	[28,~)	[5,7.5)	[0,5)	1	0	1	0.787693
26	(90,~)	[24,28)	[7.5,10)	[10,~)	3	0	1	0.785605
27	(45,60]	[24,28)	[10,~)	[0,5)	1	0	1	0.78293
28	(90,~)	[24,28)	[7.5,10)	[0,5)	1	0	1	0.780451
29	(60,90]	[28,~)	[5,7.5)	[0,5)	1	0	1	0.774456
30	(90,~)	[28,~)	[7.5,10)	[5,10)	2	3	0.4	0.763972
31	(90,~)	[18.5,24)	[10,~)	[5,10)	10	1	0.9091	0.760492
32	(90,~)	[24,28)	[7.5,10)	[5,10)	6	1	0.8571	0.754487
33	(90,~)	[24,28)	[5,7.5)	[10,~)	10	1	0.9091	0.753232
34	(45,60]	[24,28)	[10,~)	[5,10)	6	2	0.75	0.752396
35	(45,60]	[18.5,24)	[10,~)	[10,~)	16	8	0.6667	0.752223
36	(60,90]	[24,28)	[7.5,10)	[10,~)	3	0	1	0.752098
37	(35,45]	[28,~)	[10,~)	[5,10)	5	1	0.8333	0.748642
38	(90,~)	[18.5,24)	[5,7.5)	[10,~)	4	1	0.8	0.748101
39	(35,45]	[28,~)	[5,7.5)	[10,~)	2	0	1	0.747373
40	(35,45]	[28,~)	[7.5,10)	[0,5)	1	0	1	0.74455
41	(45,60]	[24,28)	[7.5,10)	[10,~)	11	0	1	0.744343
42	(60,90]	[24,28)	[7.5,10)	[5,10)	5	0	1	0.742819
43	(45,60]	[24,28)	[7.5,10)	[5,10)	8	3	0.7273	0.737696
44	(60,90]	[18.5,24)	[7.5,10)	[10,~)	5	1	0.8333	0.737601
45	(35,45]	[0,18.5)	[10,~)	[10,~)	1	0	1	0.728867
46	(90,~)	[28,~)	[5,7.5)	[5,10)	4	1	0.8	0.72869
47	(60,90]	[28,~)	[5,7.5)	[5,10)	2	3	0.4	0.720058
48	(45,60]	[0,18.5)	[10,~)	[5,10)	1	0	1	0.70909
49	(45,60]	[28,~)	[7.5,10)	[5,10)	1	4	0.2	0.709061
50	(60,90]	[24,28)	[5,7.5)	[10,~)	1	0	1	0.695556
51	(60,90]	[18.5,24)	[10,~)	[5,10)	7	3	0.7	0.684172
52	(35,45]	[24,28)	[10,~)	[5,10)	2	3	0.4	0.679396
53	(60,90]	[0,18.5)	[10,~)	[5,10)	3	0	1	0.67617
54	(45,60]	[18.5,24)	[10,~)	[5,10)	13	10	0.5652	0.675032
55	(60,90]	[0,18.5)	[10,~)	[10,~)	2	1	0.6667	0.674608
56	(60,90]	[28,~)	[2.5,5)	[10,~)	3	0	1	0.673303
57	(60,90]	[28,~)	[7.5,10)	[0,5)	1	1	0.5	0.66448
58	(35,45]	[18.5,24)	[10,~)	[10,~)	9	6	0.6	0.66291
59	(45,60]	[24,28)	[5,7.5)	[10,~)	6	5	0.5455	0.662015
60	(45,60]	[0,18.5)	[7.5,10)	[5,10)	0	1	0	0.655915
61	(35,45]	[28,~)	[7.5,10)	[5,10)	1	4	0.2	0.65485
62	(60,90]	[28,~)	[7.5,10)	[5,10)	1	1	0.5	0.654672
63	(45,60]	[18.5,24)	[7.5,10)	[10,~)	10	6	0.625	0.647482
64	(90,~)	[24,28)	[5,7.5)	[5,10)	5	3	0.625	0.644651
65	[0,35]	[28,~)	[10,~)	[10,~)	6	3	0.6667	0.643047
66	(45,60]	[28,~)	[10,~)	[0,5)	2	0	1	0.64252
67	(60,90]	[18.5,24)	[7.5,10)	[5,10)	4	3	0.5714	0.635769
68	(45,60]	[18.5,24)	[10,~)	[0,5)	4	2	0.6667	0.626132
69	(35,45]	[24,28)	[7.5,10)	[5,10)	5	6	0.4545	0.626001
70	(60,90]	[28,~)	[10,~)	[0,5)	0	1	0	0.624717
71	(60,90]	[18.5,24)	[5,7.5)	[10,~)	4	3	0.5714	0.614661
72	(45,60]	[28,~)	[5,7.5)	[5,10)	5	2	0.7143	0.595371
73	(90,~)	[18.5,24)	[5,7.5)	[5,10)	6	1	0.8571	0.591477
74	(60,90]	[24,28)	[2.5,5)	[10,~)	5	3	0.625	0.586966
75	(90,~)	[28,~)	[7.5,10)	[0,5)	1	0	1	0.584487
76	(90,~)	[18.5,24)	[7.5,10)	[5,10)	1	0	1	0.581392
77	(45,60]	[28,~)	[5,7.5)	[0,5)	2	1	0.6667	0.580941
78	(35,45]	[24,28)	[7.5,10)	[10,~)	4	2	0.6667	0.580372
79	(60,90]	[24,28)	[5,7.5)	[5,10)	7	4	0.6364	0.578119
80	(35,45]	[28,~)	[5,7.5)	[5,10)	4	4	0.5	0.577919
81	(45,60]	[18.5,24)	[7.5,10)	[5,10)	7	9	0.4375	0.573978
82	(90,~)	[18.5,24)	[0,2.5)	[10,~)	1	0	1	0.570475
83	(45,60]	[0,18.5)	[10,~)	[10,~)	2	0	1	0.565623
84	(35,45]	[18.5,24)	[7.5,10)	[10,~)	6	3	0.6667	0.56466
85	(45,60]	[24,28)	[5,7.5)	[5,10)	7	5	0.5833	0.564368
86	(45,60]	[24,28)	[5,7.5)	[0,5)	0	2	0	0.5611
87	[0,35]	[28,~)	[10,~)	[5,10)	1	1	0.5	0.556179
88	(60,90]	[18.5,24)	[10,~)	[0,5)	1	2	0.3333	0.555689
89	(35,45]	[24,28)	[5,7.5)	[10,~)	1	6	0.1429	0.551451
90	(35,45]	[18.5,24)	[10,~)	[5,10)	16	9	0.64	0.54868
91	(60,90]	[0,18.5)	[7.5,10)	[10,~)	1	1	0.5	0.543226
92	(90,~)	[28,~)	[2.5,5)	[5,10)	7	1	0.875	0.535619
93	(90,~)	[24,28)	[2.5,5)	[10,~)	1	2	0.3333	0.522597
94	(45,60]	[28,~)	[2.5,5)	[10,~)	4	2	0.6667	0.519013
95	(90,~)	[28,~)	[2.5,5)	[10,~)	1	0	1	0.517579
96	(90,~)	[28,~)	[0,2.5)	[10,~)	2	2	0.5	0.51548
97	(35,45]	[18.5,24)	[10,~)	[0,5)	2	1	0.6667	0.505006
98	(35,45]	[28,~)	[10,~)	[0,5)	0	1	0	0.497431
99	(35,45]	[28,~)	[5,7.5)	[0,5)	0	3	0	0.496396
100	(90,~)	[24,28)	[0,2.5)	[10,~)	1	1	0.5	0.489935
101	(35,45]	[0,18.5)	[10,~)	[5,10)	1	2	0.3333	0.489319
102	(60,90]	[24,28)	[5,7.5)	[0,5)	2	2	0.5	0.488326
103	(35,45]	[24,28)	[7.5,10)	[0,5)	1	2	0.3333	0.486454
104	[0,35]	[28,~)	[7.5,10)	[10,~)	6	5	0.5455	0.484874
105	(45,60]	[18.5,24)	[5,7.5)	[10,~)	11	5	0.6875	0.484728
106	(60,90]	[24,28)	[7.5,10)	[0,5)	1	3	0.25	0.479362
107	(45,60]	[0,18.5)	[5,7.5)	[10,~)	2	0	1	0.476182
108	(60,90]	[18.5,24)	[5,7.5)	[5,10)	3	3	0.5	0.469315
109	(60,90]	[18.5,24)	[7.5,10)	[0,5)	0	1	0	0.468844
110	[0,35]	[28,~)	[10,~)	[0,5)	0	1	0	0.462526
111	(45,60]	[24,28)	[2.5,5)	[10,~)	9	4	0.6923	0.456858
112	(60,90]	[0,18.5)	[10,~)	[0,5)	1	0	1	0.455261
113	[0,35]	[24,28)	[10,~)	[10,~)	10	6	0.625	0.449555
114	(90,~)	[0,18.5)	[10,~)	[5,10)	0	1	0	0.449277
115	(90,~)	[18.5,24)	[2.5,5)	[10,~)	2	0	1	0.442856
116	(35,45]	[24,28)	[5,7.5)	[5,10)	8	7	0.5333	0.430835
117	(45,60]	[18.5,24)	[7.5,10)	[0,5)	2	2	0.5	0.427121
118	(60,90]	[28,~)	[2.5,5)	[5,10)	5	5	0.5	0.424494
119	[0,35]	[24,28)	[7.5,10)	[10,~)	9	6	0.6	0.415383
120	(35,45]	[18.5,24)	[7.5,10)	[5,10)	15	12	0.5556	0.408191
121	(35,45]	[18.5,24)	[5,7.5)	[10,~)	6	8	0.4286	0.403462
122	(90,~)	[24,28)	[5,7.5)	[0,5)	0	1	0	0.398056
123	(45,60]	[18.5,24)	[5,7.5)	[5,10)	16	12	0.5714	0.397385
124	(35,45]	[0,18.5)	[5,7.5)	[0,5)	0	1	0	0.38871
125	(90,~)	[28,~)	[2.5,5)	[0,5)	3	1	0.75	0.382508
126	(35,45]	[28,~)	[2.5,5)	[10,~)	4	1	0.8	0.382381
127	(45,60]	[0,18.5)	[7.5,10)	[10,~)	0	1	0	0.380602
128	(35,45]	[0,18.5)	[7.5,10)	[5,10)	2	4	0.3333	0.379935
129	(45,60]	[24,28)	[2.5,5)	[5,10)	14	15	0.4828	0.376717
130	(45,60]	[18.5,24)	[2.5,5)	[10,~)	3	9	0.25	0.37605
131	(60,90]	[28,~)	[0,2.5)	[10,~)	0	1	0	0.371986
132	(90,~)	[18.5,24)	[7.5,10)	[0,5)	0	1	0	0.371732
133	(90,~)	[24,28)	[2.5,5)	[5,10)	4	9	0.3077	0.369158
134	(35,45]	[28,~)	[0,2.5)	[10,~)	1	5	0.1667	0.368944
135	(35,45]	[0,18.5)	[5,7.5)	[10,~)	1	5	0.1667	0.368862
136	(90,~)	[28,~)	[0,2.5)	[5,10)	3	10	0.2308	0.362875
137	(35,45]	[0,18.5)	[5,7.5)	[5,10)	2	2	0.5	0.360707
138	(45,60]	[28,~)	[2.5,5)	[5,10)	6	7	0.4615	0.359737
139	[0,35]	[28,~)	[5,7.5)	[10,~)	4	10	0.2857	0.347873
140	(35,45]	[24,28)	[2.5,5)	[10,~)	5	0	1	0.347368
141	[0,35]	[28,~)	[7.5,10)	[5,10)	4	10	0.2857	0.341332
142	(45,60]	[28,~)	[0,2.5)	[10,~)	0	2	0	0.336803
143	(35,45]	[0,18.5)	[7.5,10)	[0,5)	1	1	0.5	0.335046
144	(90,~)	[18.5,24)	[5,7.5)	[0,5)	1	3	0.25	0.333581
145	(35,45]	[18.5,24)	[7.5,10)	[0,5)	3	8	0.2727	0.333565
146	(35,45]	[0,18.5)	[10,~)	[0,5)	1	0	1	0.331961
147	(60,90]	[18.5,24)	[2.5,5)	[10,~)	2	1	0.6667	0.330525
148	(35,45]	[18.5,24)	[5,7.5)	[5,10)	18	31	0.3673	0.328999
149	(35,45]	[28,~)	[2.5,5)	[5,10)	5	14	0.2632	0.328507
150	(45,60]	[24,28)	[0,2.5)	[10,~)	0	3	0	0.308982
151	(45,60]	[0,18.5)	[10,~)	[0,5)	1	0	1	0.307734
152	(45,60]	[18.5,24)	[5,7.5)	[0,5)	3	13	0.1875	0.306964
153	(60,90]	[18.5,24)	[5,7.5)	[0,5)	2	4	0.3333	0.303714
154	(60,90]	[28,~)	[0,2.5)	[5,10)	3	4	0.4286	0.295626
155	(60,90]	[24,28)	[2.5,5)	[5,10)	2	5	0.2857	0.295563
156	[0,35]	[18.5,24)	[10,~)	[10,~)	10	28	0.2632	0.293235
157	(35,45]	[24,28)	[5,7.5)	[0,5)	2	4	0.3333	0.292866
158	(60,90]	[0,18.5)	[5,7.5)	[5,10)	1	0	1	0.292587
159	(60,90]	[28,~)	[2.5,5)	[0,5)	1	1	0.5	0.273319
160	[0,35]	[18.5,24)	[7.5,10)	[10,~)	7	22	0.2414	0.271705
161	(60,90]	[18.5,24)	[2.5,5)	[5,10)	2	8	0.2	0.271415
162	(45,60]	[28,~)	[0,2.5)	[5,10)	1	10	0.0909	0.27092
163	(45,60]	[0,18.5)	[5,7.5)	[5,10)	0	3	0	0.261783
164	[0,35]	[24,28)	[7.5,10)	[5,10)	7	35	0.1667	0.258748
165	(90,~)	[24,28)	[0,2.5)	[5,10)	1	10	0.0909	0.258546
166	(45,60]	[0,18.5)	[7.5,10)	[0,5)	0	1	0	0.257967
167	(35,45]	[24,28)	[2.5,5)	[5,10)	13	28	0.3171	0.256533
168	(45,60]	[28,~)	[2.5,5)	[0,5)	2	1	0.6667	0.252227
169	[0,35]	[24,28)	[10,~)	[5,10)	6	18	0.25	0.250672
170	(45,60]	[24,28)	[2.5,5)	[0,5)	3	13	0.1875	0.249106
171	(60,90]	[24,28)	[0,2.5)	[5,10)	2	6	0.25	0.248048
172	(60,90]	[18.5,24)	[0,2.5)	[10,~)	0	3	0	0.247895
173	(90,~)	[28,~)	[0,2.5)	[0,5)	0	5	0	0.246927
174	(90,~)	[18.5,24)	[2.5,5)	[5,10)	4	15	0.2105	0.246066
175	(45,60]	[18.5,24)	[2.5,5)	[5,10)	8	17	0.32	0.244955
176	[0,35]	[0,18.5)	[7.5,10)	[10,~)	0	4	0	0.234963
177	(60,90]	[28,~)	[0,2.5)	[0,5)	1	6	0.1429	0.231442
178	[0,35]	[0,18.5)	[10,~)	[10,~)	0	5	0	0.230865
179	(35,45]	[28,~)	[0,2.5)	[5,10)	6	9	0.4	0.229561
180	(35,45]	[18.5,24)	[5,7.5)	[0,5)	2	22	0.0833	0.228631
181	[0,35]	[24,28)	[10,~)	[0,5)	3	1	0.75	0.223888
182	(60,90]	[24,28)	[2.5,5)	[0,5)	1	0	1	0.223452
183	(35,45]	[18.5,24)	[2.5,5)	[10,~)	1	11	0.0833	0.221952
184	[0,35]	[18.5,24)	[10,~)	[5,10)	22	60	0.2683	0.211998
185	(90,~)	[24,28)	[2.5,5)	[0,5)	0	3	0	0.206915
186	(35,45]	[28,~)	[2.5,5)	[0,5)	3	13	0.1875	0.205034
187	(45,60]	[24,28)	[0,2.5)	[5,10)	1	17	0.0556	0.204739
188	[0,35]	[24,28)	[5,7.5)	[10,~)	4	27	0.129	0.202577
189	(90,~)	[0,18.5)	[2.5,5)	[5,10)	1	1	0.5	0.195603
190	[0,35]	[28,~)	[2.5,5)	[10,~)	4	10	0.2857	0.193663
191	(45,60]	[28,~)	[0,2.5)	[0,5)	1	9	0.1	0.192853
192	(35,45]	[24,28)	[0,2.5)	[10,~)	0	4	0	0.191176
193	[0,35]	[28,~)	[5,7.5)	[5,10)	6	32	0.1579	0.190213
194	(45,60]	[18.5,24)	[0,2.5)	[10,~)	0	4	0	0.186681
195	(90,~)	[24,28)	[0,2.5)	[0,5)	1	5	0.1667	0.183798
196	[0,35]	[28,~)	[7.5,10)	[0,5)	2	3	0.4	0.182803
197	(60,90]	[18.5,24)	[2.5,5)	[0,5)	2	5	0.2857	0.175109
198	(45,60]	[0,18.5)	[0,2.5)	[10,~)	0	1	0	0.17167
199	[0,35]	[18.5,24)	[7.5,10)	[5,10)	32	124	0.2051	0.170143
200	(35,45]	[0,18.5)	[2.5,5)	[10,~)	1	2	0.3333	0.169008
201	(90,~)	[18.5,24)	[0,2.5)	[5,10)	2	8	0.2	0.167656
202	[0,35]	[0,18.5)	[10,~)	[0,5)	0	3	0	0.163066
203	(35,45]	[18.5,24)	[2.5,5)	[5,10)	10	37	0.2128	0.162572
204	(60,90]	[24,28)	[0,2.5)	[0,5)	2	9	0.1818	0.160748
205	(35,45]	[28,~)	[0,2.5)	[0,5)	2	11	0.1538	0.160073
206	[0,35]	[18.5,24)	[10,~)	[0,5)	10	19	0.3448	0.15992
207	(35,45]	[24,28)	[2.5,5)	[0,5)	4	13	0.2353	0.157706
208	(90,~)	[18.5,24)	[2.5,5)	[0,5)	1	3	0.25	0.156857
209	[0,35]	[18.5,24)	[5,7.5)	[10,~)	10	61	0.1408	0.152976
210	(45,60]	[0,18.5)	[2.5,5)	[5,10)	0	4	0	0.152629
211	(35,45]	[24,28)	[0,2.5)	[5,10)	7	40	0.1489	0.151926
212	[0,35]	[24,28)	[5,7.5)	[5,10)	19	92	0.1712	0.150353
213	(45,60]	[18.5,24)	[2.5,5)	[0,5)	5	14	0.2632	0.149597
214	[0,35]	[0,18.5)	[10,~)	[5,10)	2	8	0.2	0.148921
215	[0,35]	[28,~)	[5,7.5)	[0,5)	2	8	0.2	0.143509
216	(45,60]	[24,28)	[0,2.5)	[0,5)	1	35	0.0278	0.143144
217	(60,90]	[18.5,24)	[0,2.5)	[5,10)	1	11	0.0833	0.141254
218	(35,45]	[18.5,24)	[0,2.5)	[10,~)	0	9	0	0.136474
219	(45,60]	[18.5,24)	[0,2.5)	[5,10)	5	21	0.1923	0.136399
220	[0,35]	[24,28)	[7.5,10)	[0,5)	4	19	0.1739	0.131791
221	(35,45]	[0,18.5)	[0,2.5)	[10,~)	0	1	0	0.125662
222	[0,35]	[0,18.5)	[7.5,10)	[5,10)	3	18	0.1429	0.12538
223	[0,35]	[0,18.5)	[5,7.5)	[10,~)	0	10	0	0.1196
224	(35,45]	[0,18.5)	[2.5,5)	[5,10)	0	5	0	0.116003
225	(90,~)	[0,18.5)	[2.5,5)	[0,5)	0	2	0	0.112647
226	(35,45]	[24,28)	[0,2.5)	[0,5)	3	35	0.0789	0.105072
227	(90,~)	[18.5,24)	[0,2.5)	[0,5)	1	5	0.1667	0.104137
228	[0,35]	[18.5,24)	[7.5,10)	[0,5)	4	48	0.0769	0.103815
229	(35,45]	[18.5,24)	[2.5,5)	[0,5)	4	40	0.0909	0.102772
230	(45,60]	[0,18.5)	[2.5,5)	[0,5)	0	1	0	0.102732
231	[0,35]	[24,28)	[5,7.5)	[0,5)	12	48	0.2	0.101268
232	[0,35]	[18.5,24)	[5,7.5)	[5,10)	26	333	0.0724	0.100309
233	(60,90]	[18.5,24)	[0,2.5)	[0,5)	0	18	0	0.100066
234	[0,35]	[28,~)	[2.5,5)	[5,10)	8	83	0.0879	0.0998073
235	[0,35]	[24,28)	[2.5,5)	[10,~)	5	47	0.0962	0.0962987
236	(35,45]	[18.5,24)	[0,2.5)	[5,10)	2	36	0.0526	0.0961991
237	[0,35]	[0,18.5)	[7.5,10)	[0,5)	1	7	0.125	0.093976
238	[0,35]	[28,~)	[0,2.5)	[10,~)	3	34	0.0811	0.0930472
239	(60,90]	[0,18.5)	[2.5,5)	[0,5)	0	2	0	0.0924916
240	(45,60]	[18.5,24)	[0,2.5)	[0,5)	1	26	0.037	0.0896436
241	(35,45]	[0,18.5)	[0,2.5)	[5,10)	0	4	0	0.08936
242	[0,35]	[0,18.5)	[5,7.5)	[5,10)	2	38	0.05	0.075023
243	(35,45]	[0,18.5)	[2.5,5)	[0,5)	1	6	0.1429	0.0698755
244	[0,35]	[28,~)	[2.5,5)	[0,5)	6	54	0.1	0.0680929
245	[0,35]	[24,28)	[2.5,5)	[5,10)	15	238	0.0593	0.0665453
246	(35,45]	[18.5,24)	[0,2.5)	[0,5)	2	52	0.037	0.0658074
247	[0,35]	[18.5,24)	[5,7.5)	[0,5)	7	176	0.0383	0.0652659
248	[0,35]	[24,28)	[0,2.5)	[10,~)	4	67	0.0563	0.0639929
249	[0,35]	[28,~)	[0,2.5)	[5,10)	7	153	0.0438	0.0632598
250	[0,35]	[18.5,24)	[2.5,5)	[10,~)	4	112	0.0345	0.0630026
251	[0,35]	[0,18.5)	[5,7.5)	[0,5)	1	36	0.027	0.0494202
252	(35,45]	[0,18.5)	[0,2.5)	[0,5)	0	3	0	0.0452226
253	[0,35]	[0,18.5)	[2.5,5)	[10,~)	1	17	0.0556	0.0443531
254	[0,35]	[24,28)	[2.5,5)	[0,5)	6	235	0.0249	0.041011
255	[0,35]	[18.5,24)	[2.5,5)	[5,10)	25	831	0.0292	0.039468
256	[0,35]	[24,28)	[0,2.5)	[5,10)	15	489	0.0298	0.0374624
257	[0,35]	[28,~)	[0,2.5)	[0,5)	10	200	0.0476	0.0372741
258	[0,35]	[18.5,24)	[0,2.5)	[10,~)	3	188	0.0157	0.03561
259	[0,35]	[0,18.5)	[2.5,5)	[5,10)	4	123	0.0315	0.0275758
260	[0,35]	[0,18.5)	[0,2.5)	[10,~)	0	19	0	0.0272459
261	[0,35]	[24,28)	[0,2.5)	[0,5)	26	705	0.0356	0.0251629
262	[0,35]	[18.5,24)	[2.5,5)	[0,5)	10	772	0.0128	0.0249566
263	[0,35]	[18.5,24)	[0,2.5)	[5,10)	42	1336	0.0305	0.0233667
264	[0,35]	[0,18.5)	[2.5,5)	[0,5)	1	89	0.0111	0.0200399
265	[0,35]	[0,18.5)	[0,2.5)	[5,10)	4	142	0.0274	0.0173812
266	[0,35]	[18.5,24)	[0,2.5)	[0,5)	43	1934	0.0218	0.0155949
267	[0,35]	[0,18.5)	[0,2.5)	[0,5)	3	176	0.0168	0.0120193
